# Supplementary material for: Development of a promising antigenic cocktail for the global detection of Babesia caballi in horse by ELISA
Source: PLoS One. 2023 Apr 14;18(4):e0284535. doi: 10.1371/journal.pone.0284535 (PMC10104287; doi:10.1371/journal.pone.0284535)
Supplement: S1 Dataset — (XLSX) [file pone.0284535.s003.xlsx]

## Sheet: Fig. 1B
1	2	3	1	2	3	1	2	3	1	2	3
0.298465	0.644465	0.357465	0.498465	1.13846	0.753465	0.118465	0.498	0.323465	0.409465	1.11546	0.705465
0.367465	0.602465	0.252465	0.444465	1.14846	0.678465	0.139465	0.51	0.372465	0.397465	1.03246	0.647465
0.278465	0.774465	0.246465	0.365465	0.413465	0.176465	0.137465	0.98	0.0994648	0.356465	0.394465	0.158465
0.320465	0.798465	0.355465	0.321465	0.417465	0.591465	0.155465	0.822	0.243465	0.322465	0.425465	0.641465
0.318465	0.806465		0.264465	1.60446		0.162465	0.756		0.237465	1.55846
0.302465	1.72446		0.316465	1.78546		0.151465	1.745		0.308465	1.67746
0.315465			0.114465			0.156465			0.115465
0.290465			0.132465			0.143465			0.122465

## Sheet: Fig. 1A
1	2	3	1	2	3	1	2	3
0.104465	0.523465	0.223465	0.415465	1.17146	0.549465	0.211465	0.103465	0.243465
0.154465	0.493465	0.173465	0.515465	1.31346	0.599465	0.179465	0.113465	0.161465
0.120465	0.772465	0.0894648	0.353465	0.602465	0.221465	0.186465	0.145465	0.111465
0.114465	0.830465	0.200465	0.469465	0.475465	0.646465	0.176465	0.130465	0.220465
0.168465	0.852465		0.325465	0.989465		0.115465	1.58746
0.214465	1.09746		0.296465	1.71846		0.147465	1.73746
0.153465			0.130465			0.110465
0.144465			0.108465			0.157465

## Sheet: Fig. 2
Days post infection	134f		134t		48t		Full doses (134f + 48t)		Full doses (134t+ 48t)		Half doses (134f + 48t)		Half doses (134t + 48t)
0	0		0		0		0		0		0.00446479		0
4	0.125465		0.138465		0.156465		0.835465		0.180465		0.480465		0.150465
6	0.355465		0.141465		0.205465		0.737465		0.223465		0.422465		0.175465
12	0.374465		0.122465		1.44546		1.31146		1.30746		1.30246		1.25446
18	1.14646		0.313465		1.51946		1.58146		1.74346		1.27046		1.72046
24	0.347465		0.110465		1.77246		1.55546		1.58646		1.18946		1.4354
30	0.334455		0.136465		1.5644		1.53445		1.55946		0.943124		1.54656

## Sheet: south africa-eliza
plate 1
F134	F134	F134	F134	F134	F134	F134	F134	F134	F134	F134	F134
0.237	0.613	0.22	0.153	0.252	0.234	0.122	0.134	0.306	0.131	0.161	0.173
F134	F134	F134	F134	F134	F134	F134	F134	F134	F134	F134	F134
0.275	0.229	0.211	0.049	0.23	0.15	0.222	0.147	0.123	0.162	0.169	0.128
F134	F134	F134	F134	F134	F134	F134	F134	F134	F134	F134	F134
0.141	0.112	0.136	0.133	0.151	0.145	0.431	0.268	0.094	0.115	0.267	0.131
F134	F134	F134	F134
0.172	0.119	0.124	0.141
T1-134	T1-134	T1-134	T1-134	T1-134	T1-134	T1-134	T1-134	T1-134	T1-134	T1-134	T1-134
0.263	0.529	0.214	0.205	0.283	0.438	0.204	0.571	0.268	0.254	0.145	0.132
T1-134	T1-134	T1-134	T1-134	T1-134	T1-134	T1-134	T1-134	T1-134	T1-134	T1-134	T1-134
0.62	0.489	0.479	0.236	0.362	0.351	0.49	0.29	0.523	0.211	0.282	0.131
T1-134	T1-134	T1-134	T1-134	T1-134	T1-134	T1-134	T1-134	T1-134	T1-134	T1-134	T1-134
0.205	0.566	0.259	0.534	0.415	0.298	0.81	0.471	0.198	0.17	0.229	0.273
T1-134	T1-134	T1-134	T1-134
0.184	0.267	0.244	0.236
plate 2
T2-134	T2-134	T2-134	T2-134	T2-134	T2-134	T2-134	T2-134	T2-134	T2-134	T2-134	T2-134
0.103	0.575	0.085	0.125	0.158	0.16	0.104	0.121	0.123	0.107	0.086	0.107
T2-134	T2-134	T2-134	T2-134	T2-134	T2-134	T2-134	T2-134	T2-134	T2-134	T2-134	T2-134
0.121	0.086	0.191	0.055	0.155	0.246	0.133	0.143	0.25	0.101	0.112	0.129
T2-134	T2-134	T2-134	T2-134	T2-134	T2-134	T2-134	T2-134	T2-134	T2-134	T2-134	T2-134
0.13	0.183	0.108	0.103	0.118	0.113	0.173	0.265	0.095	0.076	0.112	0.098
T2-134	T2-134	T2-134	T2-134
0.109	0.122	0.101	0.09
48t	48t	48t	48t	48t	48t	48t	48t	48t	48t	48t	48t
0.267	0.289	0.278	0.268	0.355	0.209	0.182	0.206	0.222	0.174	0.135	0.113
48t	48t	48t	48t	48t	48t	48t	48t	48t	48t	48t	48t
0.244	0.589	0.252	0.173	0.27	0.199	0.181	0.153	0.19	0.168	0.157	0.16
48t	48t	48t	48t	48t	48t	48t	48t	48t	48t	48t	48t
0.121	0.18	0.255	0.185	0.17	0.159	0.169	0.124	0.139	0.137	0.302	0.147
48t	48t	48t	48t
0.164	0.108	0.121	0.161
plate 3
F134+48t	F134+48t	F134+48t	F134+48t	F134+48t	F134+48t	F134+48t	F134+48t	F134+48t	F134+48t	F134+48t	F134+48t
0.32	0.713	0.315	0.295	0.502	0.286	0.242	0.25	0.401	0.218	0.234	0.256
F134+48t	F134+48t	F134+48t	F134+48t	F134+48t	F134+48t	F134+48t	F134+48t	F134+48t	F134+48t	F134+48t	F134+48t
0.322	0.661	0.277	0.556	0.417	0.359	0.396	0.232	0.248	0.244	0.253	0.22
F134+48t	F134+48t	F134+48t	F134+48t	F134+48t	F134+48t	F134+48t	F134+48t	F134+48t	F134+48t	F134+48t	F134+48t
0.451	0.132	0.313	0.195	0.259	0.24	0.466	0.288	0.196	0.154	0.418	0.199
F134+48t	F134+48t	F134+48t	F134+48t
0.124	0.134	0.112	0.102
T1-134+48t	T1-134+48t	T1-134+48t	T1-134+48t	T1-134+48t	T1-134+48t	T1-134+48t	T1-134+48t	T1-134+48t	T1-134+48t	T1-134+48t	T1-134+48t
0.323	0.498	0.29	0.233	0.379	0.458	0.368	0.615	0.222	0.469	0.21	0.167
T1-134+48t	T1-134+48t	T1-134+48t	T1-134+48t	T1-134+48t	T1-134+48t	T1-134+48t	T1-134+48t	T1-134+48t	T1-134+48t	T1-134+48t	T1-134+48t
0.7	0.788	0.549	0.328	0.525	0.536	0.626	0.32	0.515	0.263	0.289	0.387
T1-134+48t	T1-134+48t	T1-134+48t	T1-134+48t	T1-134+48t	T1-134+48t	T1-134+48t	T1-134+48t	T1-134+48t	T1-134+48t	T1-134+48t	T1-134+48t
0.259	0.642	0.337	0.683	0.469	0.402	0.996	0.581	0.269	0.196	0.424	0.355
T1-134+48t	T1-134+48t	T1-134+48t	T1-134+48t
0.215	0.28	0.32	0.333
plate 4
T2-134+48t	T2-134+48t	T2-134+48t	T2-134+48t	T2-134+48t	T2-134+48t	T2-134+48t	T2-134+48t	T2-134+48t	T2-134+48t	T2-134+48t	T2-134+48t
0.179	0.436	0.143	0.188	0.233	0.186	0.155	0.176	0.139	0.143	0.103	0.096
T2-134+48t	T2-134+48t	T2-134+48t	T2-134+48t	T2-134+48t	T2-134+48t	T2-134+48t	T2-134+48t	T2-134+48t	T2-134+48t	T2-134+48t	T2-134+48t
0.161	0.42	0.227	0.12	0.217	0.323	0.194	0.174	0.172	0.137	0.142	0.134
T2-134+48t	T2-134+48t	T2-134+48t	T2-134+48t	T2-134+48t	T2-134+48t	T2-134+48t	T2-134+48t	T2-134+48t	T2-134+48t	T2-134+48t	T2-134+48t
0.106	0.108	0.172	0.163	0.177	0.16	0.25	0.335	0.121	0.092	0.23	0.127
T2-134+48t	T2-134+48t	T2-134+48t	T2-134+48t
0.13	0.117	0.121	0.131

## Sheet: ghana-eliza
Plate No.	1
F134	F134	F134	F134	F134	F134	F134	F134	F134
0.371	0.248	0.317	0.238	0.588	0.601	0.414	0.368	0.624
F134	F134	F134	F134	F134	F134	F134	F134	F134
0.37	0.276	0.373	0.295	0.626	0.388	0.318	0.492	0.29
F134	F134	F134	F134	F134	F134	F134	F134	F134
0.207	0.507	0.351	0.512	0.224	0.222	0.253	0.416	0.601
F134	F134	F134	F134
0.237	0.297	0.33	0.323
T1-134	T1-134	T1-134	T1-134	T1-134	T1-134	T1-134	T1-134	T1-134
1.06	0.311	0.632	0.307	0.581	0.548	0.671	0.606	1.563
T1-134	T1-134	T1-134	T1-134	T1-134	T1-134	T1-134	T1-134	T1-134
0.545	0.42	1.068	0.613	1.211	1.056	0.425	1.306	0.467
T1-134	T1-134	T1-134	T1-134	T1-134	T1-134	T1-134	T1-134	T1-134
0.888	0.728	0.61	1.048	0.651	0.538	0.402	0.408	0.505
T1-134	T1-134	T1-134	T1-134
0.279	1.243	0.451	0.634
Plate No.	2
T2-134	T2-134	T2-134	T2-134	T2-134	T2-134	T2-134	T2-134	T2-134
0.369	0.153	0.289	0.195	0.384	0.44	0.431	0.242	0.872
T2-134	T2-134	T2-134	T2-134	T2-134	T2-134	T2-134	T2-134	T2-134
0.213	0.267	0.533	0.302	0.733	0.251	0.093	0.716	0.192
T2-134	T2-134	T2-134	T2-134	T2-134	T2-134	T2-134	T2-134	T2-134
0.388	0.353	0.279	0.684	0.294	0.23	0.169	0.255	0.227
T2-134	T2-134	T2-134	T2-134
0.145	0.135	0.409	0.457
48t	48t	48t	48t	48t	48t	48t	48t	48t
0.426	0.276	0.351	0.296	0.256	0.46	0.345	0.558	0.349
48t	48t	48t	48t	48t	48t	48t	48t	48t
0.997	0.43	0.391	0.265	0.594	0.267	0.388	0.359	0.323
48t	48t	48t	48t	48t	48t	48t	48t	48t
0.359	0.211	0.535	0.342	0.318	0.286	0.182	0.491	0.783
48t	48t	48t	48t
0.23	0.304	0.361	0.379
Plate No.	3
F134+48t	F134+48t	F134+48t	F134+48t	F134+48t	F134+48t	F134+48t	F134+48t	F134+48t
0.543	0.375	0.471	0.371	0.782	0.796	0.61	0.735	0.859
F134+48t	F134+48t	F134+48t	F134+48t	F134+48t	F134+48t	F134+48t	F134+48t	F134+48t
0.406	0.526	0.595	0.433	0.865	0.606	0.521	0.704	0.533
F134+48t	F134+48t	F134+48t	F134+48t	F134+48t	F134+48t	F134+48t	F134+48t	F134+48t
0.526	0.571	0.682	0.819	0.378	0.323	0.32	0.65	0.191
F134+48t	F134+48t	F134+48t	F134+48t
0.282	0.511	0.628	0.49
T1-134+48t	T1-134+48t	T1-134+48t	T1-134+48t	T1-134+48t	T1-134+48t	T1-134+48t	T1-134+48t	T1-134+48t
1.033	0.305	0.625	0.318	0.553	0.561	0.647	0.654	1.457
T1-134+48t	T1-134+48t	T1-134+48t	T1-134+48t	T1-134+48t	T1-134+48t	T1-134+48t	T1-134+48t	T1-134+48t
0.573	0.453	1.036	0.538	1.252	0.979	0.435	1.244	0.455
T1-134+48t	T1-134+48t	T1-134+48t	T1-134+48t	T1-134+48t	T1-134+48t	T1-134+48t	T1-134+48t	T1-134+48t
0.856	0.717	0.636	0.928	0.644	0.517	0.401	0.474	0.648
T1-134+48t	T1-134+48t	T1-134+48t	T1-134+48t
0.235	0.992	0.45	0.623
Plate No.	4
T2-134+48t	T2-134+48t	T2-134+48t	T2-134+48t	T2-134+48t	T2-134+48t	T2-134+48t	T2-134+48t	T2-134+48t
0.473	0.189	0.356	0.249	0.354	0.391	0.45	0.492	1.03
T2-134+48t	T2-134+48t	T2-134+48t	T2-134+48t	T2-134+48t	T2-134+48t	T2-134+48t	T2-134+48t	T2-134+48t
0.273	0.354	0.657	0.346	0.944	0.341	0.323	0.849	0.336
T2-134+48t	T2-134+48t	T2-134+48t	T2-134+48t	T2-134+48t	T2-134+48t	T2-134+48t	T2-134+48t	T2-134+48t
0.468	0.303	0.43	0.621	0.168	0.275	0.222	0.417	0.679
T2-134+48t	T2-134+48t	T2-134+48t	T2-134+48t
0.139	0.773	0.441	0.542
F134+48t	F134+48t	F134+48t	F134+48t	F134+48t	F134+48t	F134+48t	F134+48t	F134+48t
0.249	0.295	0.216	0.183	0.385	0.388	0.356	0.429	0.503
F134+48t	F134+48t	F134+48t	F134+48t	F134+48t	F134+48t	F134+48t	F134+48t	F134+48t
0.267	0.276	0.28	0.209	0.395	0.338	0.293	0.42	0.31
F134+48t	F134+48t	F134+48t	F134+48t	F134+48t	F134+48t	F134+48t	F134+48t	F134+48t
0.289	0.4	0.43	0.61	0.266	0.192	0.23	0.431	0.737
F134+48t	F134+48t	F134+48t	F134+48t
0.142	0.305	0.291	0.275
T1-134+48t	T1-134+48t	T1-134+48t	T1-134+48t	T1-134+48t	T1-134+48t	T1-134+48t	T1-134+48t	T1-134+48t
1.023	0.296	0.591	0.302	0.625	0.558	0.693	0.625	1.515
T1-134+48t	T1-134+48t	T1-134+48t	T1-134+48t	T1-134+48t	T1-134+48t	T1-134+48t	T1-134+48t	T1-134+48t
0.448	0.354	0.859	0.38	1.091	0.726	0.297	0.945	0.306
T1-134+48t	T1-134+48t	T1-134+48t	T1-134+48t	T1-134+48t	T1-134+48t	T1-134+48t	T1-134+48t	T1-134+48t
0.658	0.442	0.467	0.605	0.478	0.424	0.19	0.342	0.467
T1-134+48t	T1-134+48t	T1-134+48t	T1-134+48t
0.194	1.031	0.388	0.506
T2-134+48t	T2-134+48t	T2-134+48t	T2-134+48t	T2-134+48t	T2-134+48t	T2-134+48t	T2-134+48t	T2-134+48t
0.088	0.152	0.24	0.209	0.236	0.317	0.364	0.332	0.365
T2-134+48t	T2-134+48t	T2-134+48t	T2-134+48t	T2-134+48t	T2-134+48t	T2-134+48t	T2-134+48t	T2-134+48t
0.147	0.277	0.385	0.254	0.503	0.229	0.25	0.516	0.247
T2-134+48t	T2-134+48t	T2-134+48t	T2-134+48t	T2-134+48t	T2-134+48t	T2-134+48t	T2-134+48t	T2-134+48t
0.314	0.302	0.328	0.67	0.385	0.198	0.173	0.313	0.388
T2-134+48t	T2-134+48t	T2-134+48t	T2-134+48t
0.131	0.337	0.333	0.385

## Sheet: mongolia-eliza
Plate No.	1
F134	F134	F134	F134	F134	F134	F134	F134	F134	F134	F134	F134
0.127	0.181	0.088	0.477	0.121	0.249	0.087	0.171	0.173	0.204	0.413	0.254
F134	F134	F134	F134	F134	F134	F134	F134	F134	F134	F134	F134
0.09	0.136	0.093	0.139	0.19	0.183	0.213	0.125	0.253	0.292	0.145	0.633
F134	F134	F134	F134	F134	F134	F134	F134	F134	F134	F134	F134
0.105	0.181	0.076	0.123	0.065	0.118	0.22	0.152	0.18	0.258	0.158	0.21
F134	F134	F134	F134	NC	NC	NC	NC	NC
0.187	0.147	0.203	0.125	0.085	0.086	0.084	0.129	0.203
T1-134	T1-134	T1-134	T1-134	T1-134	T1-134	T1-134	T1-134	T1-134	T1-134	T1-134	T1-134
0.563	0.304	0.342	0.571	0.241	0.342	0.387	0.395	0.352	0.416	0.405	0.461
T1-134	T1-134	T1-134	T1-134	T1-134	T1-134	T1-134	T1-134	T1-134	T1-134	T1-134	T1-134
0.307	0.192	0.326	0.356	0.295	0.263	0.395	0.39	0.565	0.517	0.587	0.71
T1-134	T1-134	T1-134	T1-134	T1-134	T1-134	T1-134	T1-134	T1-134	T1-134	T1-134	T1-134
0.26	0.356	0.447	0.446	0.237	0.29	0.386	0.449	0.434	0.283	0.493	0.37
T1-134	T1-134	T1-134	T1-134	NC	NC	NC	NC	NC
0.339	0.254	0.418	0.436	0.325	0.321	0.304	0.139	0.352
Plate No.	2
T2-134	T2-134	T2-134	T2-134	T2-134	T2-134	T2-134	T2-134	T2-134	T2-134	T2-134	T2-134
0.287	0.122	0.092	0.412	0.088	0.131	0.192	0.135	0.111	0.156	0.129	0.197
T2-134	T2-134	T2-134	T2-134	T2-134	T2-134	T2-134	T2-134	T2-134	T2-134	T2-134	T2-134
0.117	0.068	0.162	0.186	0.132	0.109	0.155	0.108	0.309	0.202	0.157	0.38
T2-134	T2-134	T2-134	T2-134	T2-134	T2-134	T2-134	T2-134	T2-134	T2-134	T2-134	T2-134
0.075	0.121	0.141	0.12	0.085	0.12	0.11	0.155	0.119	0.075	0.154	0.227
T2-134	T2-134	T2-134	T2-134	NC	NC	NC	NC	NC
0.142	0.073	0.133	0.101	0.059	0.046	0.051	0.052	0.123
48t	48t	48t	48t	48t	48t	48t	48t	48t	48t	48t	48t
0.143	0.327	0.157	0.469	0.143	0.393	0.119	0.327	0.192	0.169	0.47	0.223
48t	48t	48t	48t	48t	48t	48t	48t	48t	48t	48t	48t
0.199	0.136	0.106	0.345	0.341	0.325	0.245	0.207	0.194	0.506	0.331	0.729
48t	48t	48t	48t	48t	48t	48t	48t	48t	48t	48t	48t
0.143	0.419	0.12	0.352	0.095	0.124	0.33	0.162	0.334	0.204	0.087	0.383
48t	48t	48t	48t	NC	NC	NC	NC	NC
0.402	0.432	0.277	0.214	0.122	0.133	0.164	0.122	0.213
Plate No.	3
F134+48t	F134+48t	F134+48t	F134+48t	F134+48t	F134+48t	F134+48t	F134+48t	F134+48t	F134+48t	F134+48t	F134+48t
0.388	0.478	0.345	0.939	0.35	0.097	0.045	0.476	0.407	0.39	0.695	0.522
F134+48t	F134+48t	F134+48t	F134+48t	F134+48t	F134+48t	F134+48t	F134+48t	F134+48t	F134+48t	F134+48t	F134+48t
0.33	0.368	0.291	0.455	0.541	0.544	0.509	0.35	0.487	0.72	0.512	1.105
F134+48t	F134+48t	F134+48t	F134+48t	F134+48t	F134+48t	F134+48t	F134+48t	F134+48t	F134+48t	F134+48t	F134+48t
0.324	0.609	0.256	0.505	0.201	0.264	0.537	0.376	0.448	0.494	0.413	0.526
F134+48t	F134+48t	F134+48t	F134+48t	NC	NC	NC	NC	NC
0.565	0.506	0.516	0.358	0.224	0.205	0.226	0.239	0.347
T1-134+48t	T1-134+48t	T1-134+48t	T1-134+48t	T1-134+48t	T1-134+48t	T1-134+48t	T1-134+48t	T1-134+48t	T1-134+48t	T1-134+48t	T1-134+48t
0.499	0.489	0.425	0.684	0.307	0.437	0.522	0.438	0.349	0.462	0.449	0.605
T1-134+48t	T1-134+48t	T1-134+48t	T1-134+48t	T1-134+48t	T1-134+48t	T1-134+48t	T1-134+48t	T1-134+48t	T1-134+48t	T1-134+48t	T1-134+48t
0.351	0.226	0.306	0.48	0.422	0.358	0.429	0.385	0.473	0.568	0.67	0.892
T1-134+48t	T1-134+48t	T1-134+48t	T1-134+48t	T1-134+48t	T1-134+48t	T1-134+48t	T1-134+48t	T1-134+48t	T1-134+48t	T1-134+48t	T1-134+48t
0.288	0.448	0.518	0.481	0.272	0.308	0.43	0.444	0.487	0.331	0.465	0.501
T1-134+48t	T1-134+48t	T1-134+48t	T1-134+48t	NC	NC	NC	NC	NC
0.442	0.398	0.403	0.461	0.33	0.336	0.373	0.164	0.386
Plate No.	4
T2-134+48t	T2-134+48t	T2-134+48t	T2-134+48t	T2-134+48t	T2-134+48t	T2-134+48t	T2-134+48t	T2-134+48t	T2-134+48t	T2-134+48t	T2-134+48t
0.538	0.46	0.332	0.684	0.214	0.429	0.427	0.461	0.314	0.367	0.473	0.474
T2-134+48t	T2-134+48t	T2-134+48t	T2-134+48t	T2-134+48t	T2-134+48t	T2-134+48t	T2-134+48t	T2-134+48t	T2-134+48t	T2-134+48t	T2-134+48t
0.289	0.187	0.293	0.394	0.404	0.433	0.373	0.305	0.502	0.616	0.478	0.876
T2-134+48t	T2-134+48t	T2-134+48t	T2-134+48t	T2-134+48t	T2-134+48t	T2-134+48t	T2-134+48t	T2-134+48t	T2-134+48t	T2-134+48t	T2-134+48t
0.22	0.416	0.405	0.449	0.181	0.246	0.413	0.428	0.393	0.235	0.377	0.478
T2-134+48t	T2-134+48t	T2-134+48t	T2-134+48t	NC	NC	NC	NC	NC
0.412	0.389	0.361	0.336	0.17	0.187	0.201	0.147	0.307
F134+48t	F134+48t	F134+48t	F134+48t	F134+48t	F134+48t	F134+48t	F134+48t	F134+48t	F134+48t	F134+48t	F134+48t
0.255	0.328	0.188	0.773	0.189	0.452	0.161	0.31	0.257	0.271	0.517	0.307
F134+48t	F134+48t	F134+48t	F134+48t	F134+48t	F134+48t	F134+48t	F134+48t	F134+48t	F134+48t	F134+48t	F134+48t
0.378	0.4	0.305	0.509	0.644	0.53	0.493	0.388	0.345	0.542	0.324	0.984
F134+48t	F134+48t	F134+48t	F134+48t	F134+48t	F134+48t	F134+48t	F134+48t	F134+48t	F134+48t	F134+48t	F134+48t
0.396	0.68	0.336	0.534	0.275	0.32	0.542	0.332	0.372	0.348	0.255	0.469
F134+48t	F134+48t	F134+48t	F134+48t	NC	NC	NC	NC	NC
0.705	0.598	0.63	0.483	0.252	0.257	0.248	0.253	0.353
Plate No.	5
T1-134+48t	T1-134+48t	T1-134+48t	T1-134+48t	T1-134+48t	T1-134+48t	T1-134+48t	T1-134+48t	T1-134+48t	T1-134+48t	T1-134+48t	T1-134+48t
0.556	0.365	0.393	0.661	0.246	0.42	0.377	0.361	0.386	0.38	0.427	0.537
T1-134+48t	T1-134+48t	T1-134+48t	T1-134+48t	T1-134+48t	T1-134+48t	T1-134+48t	T1-134+48t	T1-134+48t	T1-134+48t	T1-134+48t	T1-134+48t
0.269	0.156	0.282	0.363	0.345	0.296	0.388	0.336	0.541	0.499	0.552	0.761
T1-134+48t	T1-134+48t	T1-134+48t	T1-134+48t	T1-134+48t	T1-134+48t	T1-134+48t	T1-134+48t	T1-134+48t	T1-134+48t	T1-134+48t	T1-134+48t
0.249	0.37	0.354	0.368	0.202	0.272	0.13	0.136	0.427	0.262	0.416	0.424
T1-134+48t	T1-134+48t	T1-134+48t	T1-134+48t
0.298	0.274	0.354	0.341
T2-134+48t	T2-134+48t	T2-134+48t	T2-134+48t	T2-134+48t	T2-134+48t	T2-134+48t	T2-134+48t	T2-134+48t	T2-134+48t	T2-134+48t	T2-134+48t
0.344	0.299	0.169	0.496	0.143	0.386	0.254	0.304	0.183	0.234	0.341	0.249
T2-134+48t	T2-134+48t	T2-134+48t	T2-134+48t	T2-134+48t	T2-134+48t	T2-134+48t	T2-134+48t	T2-134+48t	T2-134+48t	T2-134+48t	T2-134+48t
0.288	0.162	0.251	0.374	0.436	0.399	0.357	0.308	0.279	0.478	0.317	0.737
T2-134+48t	T2-134+48t	T2-134+48t	T2-134+48t	T2-134+48t	T2-134+48t	T2-134+48t	T2-134+48t	T2-134+48t	T2-134+48t	T2-134+48t	T2-134+48t
0.32	0.455	0.291	0.465	0.191	0.288	0.392	0.268	0.365	0.184	0.24	0.371
T2-134+48t	T2-134+48t	T2-134+48t	T2-134+48t
0.177	0.407	0.386	0.364

## Sheet: thailand-eliza
F134	F134	F134	F134	F134	F134	F134	F134	F134	F134	F134	F134
0.576	0.368	0.623	0.233	0.267	0.357	0.762	0.153	0.272	0.213	0.639	0.24
F134	F134	F134	F134	F134	F134	F134	F134	F134	F134	F134	F134
0.274	0.56	0.406	0.268	0.406	0.24	0.309	0.148	0.237	0.205	0.289	0.206
F134	F134	F134	F134	F134	F134	F134	F134	F134	F134	F134	F134
0.408	0.31	0.262	0.375	0.243	0.273	0.687	0.531	0.297	0.258	0.757	0.294
F134	F134	F134	F134
0.292	0.287	0.472	0.497
T1-134	T1-134	T1-134	T1-134	T1-134	T1-134	T1-134	T1-134	T1-134	T1-134	T1-134	T1-134
1.556	0.711	0.626	0.617	0.7	0.508	1.168	0.775	1.076	0.623	0.685	0.427
T1-134	T1-134	T1-134	T1-134	T1-134	T1-134	T1-134	T1-134	T1-134	T1-134	T1-134	T1-134
0.366	1.076	0.743	0.537	0.851	0.692	0.767	0.406	0.482	0.626	1.245	0.471
T1-134	T1-134	T1-134	T1-134	T1-134	T1-134	T1-134	T1-134	T1-134	T1-134	T1-134	T1-134
1.102	0.731	0.61	1.177	0.512	0.957	1.428	1.276	0.695	0.65	1.136	1.044
T1-134	T1-134	T1-134	T1-134	T1-134
0.809	0.775	1.136	1.086	1.047
T2-134	T2-134	T2-134	T2-134	T2-134	T2-134	T2-134	T2-134	T2-134	T2-134	T2-134	T2-134
0.848	0.243	0.22	0.174	0.309	0.172	0.331	0.238	0.234	0.236	0.196	0.175
T2-134	T2-134	T2-134	T2-134	T2-134	T2-134	T2-134	T2-134	T2-134	T2-134	T2-134	T2-134
0.178	0.22	0.239	0.238	0.325	0.222	0.242	0.144	0.212	0.185	0.333	0.146
T2-134	T2-134	T2-134	T2-134	T2-134	T2-134	T2-134	T2-134	T2-134	T2-134	T2-134	T2-134
0.33	0.293	0.359	0.436	0.136	0.17	0.586	0.253	0.306	0.264	0.809	0.248
T2-134	T2-134	T2-134	T2-134
0.376	0.204	0.487	0.249
48t	48t	48t	48t	48t	48t	48t	48t	48t	48t	48t	48t
0.645	0.631	0.362	0.332	0.486	0.285	0.311	0.362	0.339	0.703	0.344	0.304
48t	48t	48t	48t	48t	48t	48t	48t	48t	48t	48t	48t
0.333	0.533	0.286	0.461	0.448	0.295	0.284	0.284	0.207	0.745	0.403	0.308
48t	48t	48t	48t	48t	48t	48t	48t	48t	48t	48t	48t
0.383	0.442	0.374	0.463	0.361	0.41	0.306	0.503	0.332	0.454	0.766	0.41
48t	48t	48t	48t
0.289	0.372	0.402	0.354
F134+48t	F134+48t	F134+48t	F134+48t	F134+48t	F134+48t	F134+48t	F134+48t	F134+48t	F134+48t	F134+48t	F134+48t
0.748	0.625	0.709	0.366	0.452	0.423	0.856	0.402	0.387	0.734	0.743	0.372
F134+48t	F134+48t	F134+48t	F134+48t	F134+48t	F134+48t	F134+48t	F134+48t	F134+48t	F134+48t	F134+48t	F134+48t
0.295	0.627	0.387	0.417	0.523	0.307	0.401	0.26	0.304	0.642	0.476	0.32
F134+48t	F134+48t	F134+48t	F134+48t	F134+48t	F134+48t	F134+48t	F134+48t	F134+48t	F134+48t	F134+48t	F134+48t
0.427	0.414	0.353	0.567	0.318	0.386	0.747	0.637	0.411	0.432	1.001	0.488
F134+48t	F134+48t	F134+48t	F134+48t	NC	NC	NC	NC	SM	SM	SM	SM
0.318	0.384	0.561	0.533	0.335	0.309	0.366	0.397	0.44	0.047	0.048	0.047
T1-134+48t	T1-134+48t	T1-134+48t	T1-134+48t	T1-134+48t	T1-134+48t	T1-134+48t	T1-134+48t	T1-134+48t	T1-134+48t	T1-134+48t	T1-134+48t
0.901	0.641	0.613	0.433	0.718	0.441	1.125	0.7	0.919	0.848	0.689	0.44
T1-134+48t	T1-134+48t	T1-134+48t	T1-134+48t	T1-134+48t	T1-134+48t	T1-134+48t	T1-134+48t	T1-134+48t	T1-134+48t	T1-134+48t	T1-134+48t
0.345	0.253	0.609	0.523	0.734	0.501	0.604	0.338	0.377	0.851	1.082	0.438
T1-134+48t	T1-134+48t	T1-134+48t	T1-134+48t	T1-134+48t	T1-134+48t	T1-134+48t	T1-134+48t	T1-134+48t	T1-134+48t	T1-134+48t	T1-134+48t
0.85	0.692	0.569	1.061	0.467	0.812	1.379	0.977	0.281	0.672	1.102	1.036
T1-134+48t	T1-134+48t	T1-134+48t	T1-134+48t
0.695	0.723	0.991	0.975
T2-134+48t	T2-134+48t	T2-134+48t	T2-134+48t	T2-134+48t	T2-134+48t	T2-134+48t	T2-134+48t	T2-134+48t	T2-134+48t	T2-134+48t	T2-134+48t
0.979	0.438	0.36	0.271	0.517	0.289	0.465	0.387	0.375	0.635	0.334	0.255
T2-134+48t	T2-134+48t	T2-134+48t	T2-134+48t	T2-134+48t	T2-134+48t	T2-134+48t	T2-134+48t	T2-134+48t	T2-134+48t	T2-134+48t	T2-134+48t
0.274	0.483	0.291	0.416	0.62	0.302	0.373	0.23	0.288	0.597	0.508	0.233
T2-134+48t	T2-134+48t	T2-134+48t	T2-134+48t	T2-134+48t	T2-134+48t	T2-134+48t	T2-134+48t	T2-134+48t	T2-134+48t	T2-134+48t	T2-134+48t
0.445	0.42	0.432	0.575	0.25	0.337	0.648	0.478	0.409	0.423	0.923	0.419
T2-134+48t	T2-134+48t	T2-134+48t	T2-134+48t
0.428	0.317	0.583	0.311
F134+48t	F134+48t	F134+48t	F134+48t	F134+48t	F134+48t	F134+48t	F134+48t	F134+48t	F134+48t	F134+48t	F134+48t
0.408	0.445	0.475	0.23	0.328	0.264	0.533	0.305	0.282	0.63	0.515	0.285
F134+48t	F134+48t	F134+48t	F134+48t	F134+48t	F134+48t	F134+48t	F134+48t	F134+48t	F134+48t	F134+48t	F134+48t
0.273	0.56	0.33	0.431	0.395	0.231	0.293	0.207	0.189	0.579	0.321	0.241
F134+48t	F134+48t	F134+48t	F134+48t	F134+48t	F134+48t	F134+48t	F134+48t	F134+48t	F134+48t	F134+48t	F134+48t
0.356	0.354	0.299	0.461	0.256	0.322	0.558	0.498	0.329	0.363	0.805	0.397
F134+48t	F134+48t	F134+48t	F134+48t
0.26	0.362	0.417	0.469
T1-134+48t	T1-134+48t	T1-134+48t	T1-134+48t	T1-134+48t	T1-134+48t	T1-134+48t	T1-134+48t	T1-134+48t	T1-134+48t	T1-134+48t	T1-134+48t
0.863	0.367	0.429	0.391	0.541	0.359	1.059	0.462	0.671	0.799	0.417	0.296
T1-134+48t	T1-134+48t	T1-134+48t	T1-134+48t	T1-134+48t	T1-134+48t	T1-134+48t	T1-134+48t	T1-134+48t	T1-134+48t	T1-134+48t	T1-134+48t
0.193	0.562	0.471	0.407	0.549	0.391	0.444	0.212	0.432	0.587	0.538	0.18
T1-134+48t	T1-134+48t	T1-134+48t	T1-134+48t	T1-134+48t	T1-134+48t	T1-134+48t	T1-134+48t	T1-134+48t	T1-134+48t	T1-134+48t	T1-134+48t
0.614	0.43	0.435	0.887	0.338	0.51	1.173	0.838	0.509	0.484	0.948	0.755
T1-134+48t	T1-134+48t	T1-134+48t	T1-134+48t
0.439	0.429	0.776	0.761
T2-134+48t	T2-134+48t	T2-134+48t	T2-134+48t	T2-134+48t	T2-134+48t	T2-134+48t	T2-134+48t	T2-134+48t	T2-134+48t	T2-134+48t	T2-134+48t
0.213	0.291	0.198	0.17	0.296	0.17	0.267	0.198	0.202	0.51	0.207	0.193
T2-134+48t	T2-134+48t	T2-134+48t	T2-134+48t	T2-134+48t	T2-134+48t	T2-134+48t	T2-134+48t	T2-134+48t	T2-134+48t	T2-134+48t	T2-134+48t
0.148	0.298	0.207	0.237	0.307	0.206	0.226	0.156	0.103	0.482	0.25	0.182
T2-134+48t	T2-134+48t	T2-134+48t	T2-134+48t	T2-134+48t	T2-134+48t	T2-134+48t	T2-134+48t	T2-134+48t	T2-134+48t	T2-134+48t	T2-134+48t
0.164	0.209	0.281	0.321	0.17	0.222	0.241	0.341	0.251	0.246	0.717	0.238
T2-134+48t	T2-134+48t	T2-134+48t	T2-134+48t
0.17	0.205	0.335	0.214

## Sheet: china-eliza
F134	F134	F134	F134	F134	F134	F134	F134	F134	F134	F134	F134
0.36	0.571	1.089	0.375	0.642	0.348	0.456	0.483	0.599	0.417	0.482	0.549
F134	F134	F134	F134
0.733	0.435	1.655	1.535
T1-134	T1-134	T1-134	T1-134	T1-134	T1-134	T1-134	T1-134	T1-134	T1-134	T1-134	T1-134
0.726	0.699	0.608	0.745	0.817	0.416	0.761	0.865	0.379	0.718	1.182	0.446
T1-134	T1-134	T1-134	T1-134	T1-134	T1-134	T1-134	T1-134	T1-134	T1-134	T1-134	T1-134
1.219	0.359	0.324	0.856	0.448	0.635	0.593	0.366	1.179	0.476	0.573	1.104
T1-134	T1-134	T1-134	T1-134	T1-134	T1-134	T1-134	T1-134	T1-134	T1-134	T1-134	T1-134
0.417	0.897	0.881	0.757	0.775	0.501	0.862	0.393	0.813	0.498	0.729	0.526
T1-134	T1-134	T1-134	T1-134
1.133	0.809	1.625	1.586
Plate No.	2
48t	48t	48t	48t	48t	48t	48t	48t	48t	48t	48t	48t
1.646	0.619	0.569	0.768	0.539	0.902	0.529	1.098	0.796	0.493	0.337	0.399
48t	48t	48t	48t	48t	48t	48t	48t	48t	48t	48t	48t
0.795	0.326	0.228	1.422	0.306	0.622	0.967	0.342	1.389	0.425	0.497	0.343
48t	48t	48t	48t	48t	48t	48t	48t	48t	48t	48t	48t
0.246	0.681	1.021	0.824	1.741	0.402	0.457	0.361	1.434	0.363	0.538	0.492
48t	48t	48t	48t
1.451	0.601	1.922	1.968
F134+48t	F134+48t	F134+48t	F134+48t	F134+48t	F134+48t	F134+48t	F134+48t	F134+48t	F134+48t	F134+48t	F134+48t
1.569	0.742	0.629	0.812	0.729	0.96	0.614	1.345	1.037	0.754	1.007	0.45
F134+48t	F134+48t	F134+48t	F134+48t	F134+48t	F134+48t	F134+48t	F134+48t	F134+48t	F134+48t	F134+48t	F134+48t
1.075	0.611	0.303	1.546	0.36	0.697	1.28	0.365	1.579	0.602	0.665	1.142
F134+48t	F134+48t	F134+48t	F134+48t	F134+48t	F134+48t	F134+48t	F134+48t	F134+48t	F134+48t	F134+48t	F134+48t
0.403	0.979	1.372	0.928	1.758	0.585	0.735	0.6	1.541	0.58	0.731	0.746
F134+48t	F134+48t	F134+48t	F134+48t
1.534	0.693	1.951	2.023
Plate No.	3
T1-134+48t	T1-134+48t	T1-134+48t	T1-134+48t	T1-134+48t	T1-134+48t	T1-134+48t	T1-134+48t	T1-134+48t	T1-134+48t	T1-134+48t	T1-134+48t
1.404	0.648	0.643	0.852	0.811	0.819	0.939	1.296	0.941	0.793	1.081	0.458
T1-134+48t	T1-134+48t	T1-134+48t	T1-134+48t	T1-134+48t	T1-134+48t	T1-134+48t	T1-134+48t	T1-134+48t	T1-134+48t	T1-134+48t	T1-134+48t
1.216	0.375	0.303	1.451	0.43	0.604	0.979	0.296	1.517	0.452	0.517	0.782
T1-134+48t	T1-134+48t	T1-134+48t	T1-134+48t	T1-134+48t	T1-134+48t	T1-134+48t	T1-134+48t	T1-134+48t	T1-134+48t	T1-134+48t	T1-134+48t
0.333	0.757	1.116	0.851	1.63	0.484	0.779	0.355	1.421	0.433	0.714	0.697
T1-134+48t	T1-134+48t	T1-134+48t	T1-134+48t
1.414	0.778	1.901	1.859
F134+48t	F134+48t	F134+48t	F134+48t	F134+48t	F134+48t	F134+48t	F134+48t	F134+48t	F134+48t	F134+48t	F134+48t
1.443	0.492	0.448	0.621	0.455	0.773	0.457	1.35	1.011	0.578	0.74	0.35
F134+48t	F134+48t	F134+48t	F134+48t	F134+48t	F134+48t	F134+48t	F134+48t	F134+48t	F134+48t	F134+48t	F134+48t
0.94	0.371	0.25	1.58	0.251	0.423	1.146	0.251	1.439	0.329	0.388	0.799
F134+48t	F134+48t	F134+48t	F134+48t	F134+48t	F134+48t	F134+48t	F134+48t	F134+48t	F134+48t	F134+48t	F134+48t
0.269	0.879	1.257	0.743	1.695	0.409	0.518	0.418	1.498	0.4	0.54	0.607
F134+48t	F134+48t	F134+48t	F134+48t
1.534	0.574	1.842	1.97
Plate No.	4
T1-134+48t	T1-134+48t	T1-134+48t	T1-134+48t	T1-134+48t	T1-134+48t	T1-134+48t	T1-134+48t	T1-134+48t	T1-134+48t	T1-134+48t	T1-134+48t
1.277	0.559	0.574	0.791	0.71	0.717	0.793	1.269	0.769	0.669	0.975	0.391
T1-134+48t	T1-134+48t	T1-134+48t	T1-134+48t	T1-134+48t	T1-134+48t	T1-134+48t	T1-134+48t	T1-134+48t	T1-134+48t	T1-134+48t	T1-134+48t
1.084	0.268	0.235	1.424	0.355	0.527	0.978	0.273	1.376	0.376	0.496	0.829
T1-134+48t	T1-134+48t	T1-134+48t	T1-134+48t	T1-134+48t	T1-134+48t	T1-134+48t	T1-134+48t	T1-134+48t	T1-134+48t	T1-134+48t	T1-134+48t
0.373	0.716	1.118	0.74	1.596	0.406	0.595	0.319	1.312	0.079	0.582	0.669
T1-134+48t	T1-134+48t	T1-134+48t	T1-134+48t
1.42	0.646	1.788	1.855
